# Supplementary material for: Toward a Hybrid Passive BCI for the Modulation of Sustained Attention Using EEG and fNIRS
Source: Front Hum Neurosci. 2019 Nov 6;13:393. doi: 10.3389/fnhum.2019.00393 (PMC6851201; doi:10.3389/fnhum.2019.00393)
Supplement: Supplementary file 1 [file Table_1.XLSX]

## Sheet: Results
Pairwise Comparison of Power Band between Conditions
Task	Respond_var	Effect	Pair of conditions			Estimate	StdErr	DF	tValue	raw p	Adjusted p		Method:	Linear regression with mixed model
All tasks together	band1	condition	CCM	vs	ECM	0.04833	0.004593	6992	10.52	<.0001	<.0001			2-tailed p-value adjusted for multi-test by Holm-Sidak method.
All tasks together	band1	condition	CCM	vs	NOCM	-0.06885	0.004522	6992	-15.23	<.0001	<.0001
All tasks together	band1	condition	ECM	vs	NOCM	-0.1172	0.004552	6992	-25.74	<.0001	<.0001		Note:	The estimate is the difference of least square means betweem the 2 conditoins.
All tasks together	band2	condition	CCM	vs	ECM	-0.002	0.003402	6992	-0.59	0.5575	0.5575			Taking the first row as example:
All tasks together	band2	condition	CCM	vs	NOCM	0.008225	0.003349	6992	2.46	0.0141	0.028			LS mean of band1 under CCM - LS mean of band1 under ECM =					0.04833
All tasks together	band2	condition	ECM	vs	NOCM	0.01022	0.003371	6992	3.03	0.0024	0.0073			Where LS stands for "least square".
All tasks together	band3	condition	CCM	vs	ECM	0.02742	0.003449	6992	7.95	<.0001	<.0001
All tasks together	band3	condition	CCM	vs	NOCM	0.005036	0.003396	6992	1.48	0.1381	0.1381			And StdErr, df, t, p are all for this difference.
All tasks together	band3	condition	ECM	vs	NOCM	-0.02238	0.003418	6992	-6.55	<.0001	<.0001
All tasks together	band4	condition	CCM	vs	ECM	0.01478	0.003835	6992	3.85	0.0001	0.0004		1
All tasks together	band4	condition	CCM	vs	NOCM	0.01114	0.003777	6992	2.95	0.0032	0.0064	0	0	Sample Mean
All tasks together	band4	condition	ECM	vs	NOCM	-0.00365	0.003801	6992	-0.96	0.3375	0.3375		0	Task	condition	I	II	III	IV	V	VI
All tasks together	band5	condition	CCM	vs	ECM	0.008203	0.00363	6992	2.26	0.0239	0.0699		0	All together	CCM	0.33102	0.24465	0.24306	0.24935	0.23094	0.26054
All tasks together	band5	condition	CCM	vs	NOCM	0.002184	0.003575	6992	0.61	0.5413	0.5413		0	All together	ECM	0.282	0.24647	0.21606	0.23556	0.22383	0.26763
All tasks together	band5	condition	ECM	vs	NOCM	-0.00602	0.003598	6992	-1.67	0.0944	0.1799		0	All together	NOCM	0.39488	0.23617	0.23925	0.23846	0.22921	0.272
All tasks together	band6	condition	CCM	vs	ECM	-0.0067	0.002861	6992	-2.34	0.0192	0.038		0	Decision 1	CCM	0.37679	0.34877	0.25912	0.26593	0.22296	0.27324
All tasks together	band6	condition	CCM	vs	NOCM	-0.01143	0.002817	6992	-4.06	<.0001	0.0002		1	Decision 1	ECM	0.3431	0.30508	0.24378	0.22062	0.20318	0.27041
All tasks together	band6	condition	ECM	vs	NOCM	-0.00473	0.002836	6992	-1.67	0.0954	0.0954		0	Decision 1	NOCM	0.48458	0.34404	0.26405	0.21803	0.20232	0.28419
Monitoring_1	band1	condition	CCM	vs	ECM	0.03866	0.01139	1358	3.39	0.0007	0.0007		1	Decision 2	CCM	0.34945	0.17912	0.21682	0.26301	0.27641	0.28199
Monitoring_1	band1	condition	CCM	vs	NOCM	-0.1021	0.01139	1358	-8.96	<.0001	<.0001			Decision 2	ECM	0.30849	0.21861	0.22025	0.2758	0.228	0.26765
Monitoring_1	band1	condition	ECM	vs	NOCM	-0.1407	0.01139	1358	-12.36	<.0001	<.0001			Decision 2	NOCM	0.43812	0.21496	0.2194	0.25336	0.24398	0.27066
Monitoring_1	band2	condition	CCM	vs	ECM	0.02051	0.007228	1358	2.84	0.0046	0.0138			Decision 3	CCM	0.3018	0.24475	0.3345	0.22055	0.25746	0.26607
Monitoring_1	band2	condition	CCM	vs	NOCM	0.01892	0.007228	1358	2.62	0.0089	0.0178			Decision 3	ECM	0.26268	0.29549	0.25013	0.18314	0.20247	0.24756
Monitoring_1	band2	condition	ECM	vs	NOCM	-0.00158	0.007228	1358	-0.22	0.8267	0.8267			Decision 3	NOCM	0.35835	0.21976	0.25452	0.21287	0.23153	0.2663
Monitoring_1	band3	condition	CCM	vs	ECM	0.007453	0.006519	1358	1.14	0.2531	0.2531			Decision 4	CCM	0.31822	0.24861	0.17817	0.24091	0.18515	0.25017
Monitoring_1	band3	condition	CCM	vs	NOCM	-0.02471	0.006519	1358	-3.79	0.0002	0.0003			Decision 4	ECM	0.24342	0.22729	0.2152	0.17592	0.20877	0.26263
Monitoring_1	band3	condition	ECM	vs	NOCM	-0.03216	0.006519	1358	-4.93	<.0001	<.0001			Decision 4	NOCM	0.34131	0.24975	0.25604	0.24713	0.23409	0.28144
Monitoring_1	band4	condition	CCM	vs	ECM	0.007343	0.008609	1358	0.85	0.3938	0.3938			Monitoring 1	CCM	0.36687	0.26903	0.22311	0.25876	0.24338	0.26642
Monitoring_1	band4	condition	CCM	vs	NOCM	0.01837	0.008609	1358	2.13	0.0331	0.096			Monitoring 1	ECM	0.32821	0.24853	0.21566	0.25141	0.21034	0.26754
Monitoring_1	band4	condition	ECM	vs	NOCM	0.01102	0.008609	1358	1.28	0.2006	0.361			Monitoring 1	NOCM	0.46895	0.25011	0.24782	0.24039	0.23164	0.27197
Monitoring_1	band5	condition	CCM	vs	ECM	0.03304	0.007735	1358	4.27	<.0001	<.0001			Monitoring 2	CCM	0.32053	0.1845	0.24473	0.24637	0.22601	0.26536
Monitoring_1	band5	condition	CCM	vs	NOCM	0.01174	0.007735	1358	1.52	0.1294	0.1294			Monitoring 2	ECM	0.28552	0.2681	0.22368	0.22522	0.23436	0.27455
Monitoring_1	band5	condition	ECM	vs	NOCM	-0.0213	0.007735	1358	-2.75	0.006	0.0119			Monitoring 2	NOCM	0.39406	0.22226	0.23096	0.23909	0.2246	0.26495
Monitoring_1	band6	condition	CCM	vs	ECM	-0.00112	0.006269	1358	-0.18	0.8581	0.8581			Monitoring 3	CCM	0.29899	0.27275	0.222	0.25305	0.24003	0.24807
Monitoring_1	band6	condition	CCM	vs	NOCM	-0.00555	0.006269	1358	-0.89	0.3762	0.7573			Monitoring 3	ECM	0.26397	0.24893	0.19566	0.24378	0.23418	0.27067
Monitoring_1	band6	condition	ECM	vs	NOCM	-0.00443	0.006269	1358	-0.71	0.4801	0.7573			Monitoring 3	NOCM	0.36275	0.23149	0.22878	0.23388	0.23474	0.26755
Monitoring_2	band1	condition	CCM	vs	ECM	0.03501	0.01039	1358	3.37	0.0008	0.0008			Monitoring 4	CCM	0.32711	0.23954	0.27708	0.24034	0.20358	0.24995
Monitoring_2	band1	condition	CCM	vs	NOCM	-0.07352	0.01039	1358	-7.08	<.0001	<.0001			Monitoring 4	ECM	0.22901	0.19309	0.2022	0.2517	0.23693	0.26519
Monitoring_2	band1	condition	ECM	vs	NOCM	-0.1085	0.01039	1358	-10.45	<.0001	<.0001			Monitoring 4	NOCM	0.33728	0.21255	0.23641	0.24764	0.22785	0.27836
Monitoring_2	band2	condition	CCM	vs	ECM	-0.08361	0.006059	1358	-13.8	<.0001	<.0001
Monitoring_2	band2	condition	CCM	vs	NOCM	-0.03777	0.006059	1358	-6.23	<.0001	<.0001
Monitoring_2	band2	condition	ECM	vs	NOCM	0.04584	0.006059	1358	7.57	<.0001	<.0001
Monitoring_2	band3	condition	CCM	vs	ECM	0.02105	0.007303	1358	2.88	0.004	0.012
Monitoring_2	band3	condition	CCM	vs	NOCM	0.01377	0.007303	1358	1.89	0.0595	0.1155
Monitoring_2	band3	condition	ECM	vs	NOCM	-0.00728	0.007303	1358	-1	0.3188	0.3188
Monitoring_2	band4	condition	CCM	vs	ECM	0.02115	0.007795	1358	2.71	0.0067	0.0201
Monitoring_2	band4	condition	CCM	vs	NOCM	0.007279	0.007795	1358	0.93	0.3506	0.3506
Monitoring_2	band4	condition	ECM	vs	NOCM	-0.01387	0.007795	1358	-1.78	0.0754	0.1451
Monitoring_2	band5	condition	CCM	vs	ECM	-0.00835	0.007823	1358	-1.07	0.2858	0.5119
Monitoring_2	band5	condition	CCM	vs	NOCM	0.001401	0.007823	1358	0.18	0.8579	0.8579
Monitoring_2	band5	condition	ECM	vs	NOCM	0.009754	0.007823	1358	1.25	0.2126	0.5119
Monitoring_2	band6	condition	CCM	vs	ECM	-0.00919	0.00625	1358	-1.47	0.1418	0.3299
Monitoring_2	band6	condition	CCM	vs	NOCM	0.000409	0.00625	1358	0.07	0.9478	0.9478
Monitoring_2	band6	condition	ECM	vs	NOCM	0.009597	0.00625	1358	1.54	0.1249	0.3299
Monitoring_3	band1	condition	CCM	vs	ECM	0.04537	0.008903	1216	5.1	<.0001	<.0001
Monitoring_3	band1	condition	CCM	vs	NOCM	-0.06377	0.008527	1216	-7.48	<.0001	<.0001
Monitoring_3	band1	condition	ECM	vs	NOCM	-0.1091	0.008903	1216	-12.26	<.0001	<.0001
Monitoring_3	band2	condition	CCM	vs	ECM	0.03094	0.007085	1216	4.37	<.0001	<.0001
Monitoring_3	band2	condition	CCM	vs	NOCM	0.04126	0.006785	1216	6.08	<.0001	<.0001
Monitoring_3	band2	condition	ECM	vs	NOCM	0.01032	0.007085	1216	1.46	0.1455	0.1455
Monitoring_3	band3	condition	CCM	vs	ECM	0.02839	0.008305	1216	3.42	0.0007	0.0013
Monitoring_3	band3	condition	CCM	vs	NOCM	-0.00678	0.007959	1216	-0.85	0.3942	0.3942
Monitoring_3	band3	condition	ECM	vs	NOCM	-0.03517	0.008305	1216	-4.24	<.0001	<.0001
Monitoring_3	band4	condition	CCM	vs	ECM	0.009683	0.009201	1216	1.05	0.2928	0.4999
Monitoring_3	band4	condition	CCM	vs	NOCM	0.01917	0.008893	1216	2.16	0.0313	0.091
Monitoring_3	band4	condition	ECM	vs	NOCM	0.009486	0.009201	1216	1.03	0.3028	0.4999
Monitoring_3	band5	condition	CCM	vs	ECM	0.008952	0.009061	1216	0.99	0.3233	0.6902
Monitoring_3	band5	condition	CCM	vs	NOCM	0.005289	0.008705	1216	0.61	0.5435	0.7917
Monitoring_3	band5	condition	ECM	vs	NOCM	-0.00366	0.009061	1216	-0.4	0.6861	0.7917
Monitoring_3	band6	condition	CCM	vs	ECM	-0.02171	0.006872	1216	-3.16	0.0016	0.0049
Monitoring_3	band6	condition	CCM	vs	NOCM	-0.01947	0.006601	1216	-2.95	0.0032	0.0065
Monitoring_3	band6	condition	ECM	vs	NOCM	0.002238	0.006872	1216	0.33	0.7447	0.7447
Monitoring_4	band1	condition	CCM	vs	ECM	0.1006	0.008303	1244	12.12	<.0001	<.0001
Monitoring_4	band1	condition	CCM	vs	NOCM	-0.02306	0.00788	1244	-2.93	0.0035	0.0035
Monitoring_4	band1	condition	ECM	vs	NOCM	-0.1237	0.00788	1244	-15.69	<.0001	<.0001
Monitoring_4	band2	condition	CCM	vs	ECM	0.03057	0.006575	1244	4.65	<.0001	<.0001
Monitoring_4	band2	condition	CCM	vs	NOCM	0.02266	0.006239	1244	3.63	0.0003	0.0006
Monitoring_4	band2	condition	ECM	vs	NOCM	-0.00791	0.006239	1244	-1.27	0.2052	0.2052
Monitoring_4	band3	condition	CCM	vs	ECM	0.07702	0.007778	1244	9.9	<.0001	<.0001
Monitoring_4	band3	condition	CCM	vs	NOCM	0.03591	0.007384	1244	4.86	<.0001	<.0001
Monitoring_4	band3	condition	ECM	vs	NOCM	-0.04111	0.007384	1244	-5.57	<.0001	<.0001
Monitoring_4	band4	condition	CCM	vs	ECM	-0.01133	0.009838	1244	-1.15	0.2496	0.5775
Monitoring_4	band4	condition	CCM	vs	NOCM	-0.00569	0.009369	1244	-0.61	0.5436	0.7917
Monitoring_4	band4	condition	ECM	vs	NOCM	0.005639	0.009369	1244	0.6	0.5474	0.7917
Monitoring_4	band5	condition	CCM	vs	ECM	-0.03314	0.008877	1244	-3.73	0.0002	0.0006
Monitoring_4	band5	condition	CCM	vs	NOCM	-0.02199	0.008475	1244	-2.6	0.0096	0.019
Monitoring_4	band5	condition	ECM	vs	NOCM	0.01114	0.008475	1244	1.31	0.1888	0.1888
Monitoring_4	band6	condition	CCM	vs	ECM	-0.01692	0.006892	1244	-2.46	0.0142	0.0282
Monitoring_4	band6	condition	CCM	vs	NOCM	-0.02924	0.006585	1244	-4.44	<.0001	<.0001
Monitoring_4	band6	condition	ECM	vs	NOCM	-0.01232	0.006585	1244	-1.87	0.0616	0.0616
Decision_1	band1	condition	CCM	vs	ECM	0.03369	0.02072	446	1.63	0.1046	0.1046
Decision_1	band1	condition	CCM	vs	NOCM	-0.1078	0.02072	446	-5.2	<.0001	<.0001
Decision_1	band1	condition	ECM	vs	NOCM	-0.1415	0.02072	446	-6.83	<.0001	<.0001
Decision_1	band2	condition	CCM	vs	ECM	0.04369	0.01035	446	4.22	<.0001	<.0001
Decision_1	band2	condition	CCM	vs	NOCM	0.004727	0.01035	446	0.46	0.6481	0.6481
Decision_1	band2	condition	ECM	vs	NOCM	-0.03896	0.01035	446	-3.76	0.0002	0.0004
Decision_1	band3	condition	CCM	vs	ECM	0.01533	0.01286	446	1.19	0.234	0.4132
Decision_1	band3	condition	CCM	vs	NOCM	-0.00494	0.01286	446	-0.38	0.7012	0.7012
Decision_1	band3	condition	ECM	vs	NOCM	-0.02027	0.01286	446	-1.58	0.1158	0.3087
Decision_1	band4	condition	CCM	vs	ECM	0.04531	0.01225	446	3.7	0.0002	0.0005
Decision_1	band4	condition	CCM	vs	NOCM	0.0479	0.01225	446	3.91	0.0001	0.0003
Decision_1	band4	condition	ECM	vs	NOCM	0.002593	0.01225	446	0.21	0.8325	0.8325
Decision_1	band5	condition	CCM	vs	ECM	0.01978	0.01316	446	1.5	0.1337	0.3128
Decision_1	band5	condition	CCM	vs	NOCM	0.02064	0.01316	446	1.57	0.1176	0.3128
Decision_1	band5	condition	ECM	vs	NOCM	0.000863	0.01316	446	0.07	0.9477	0.9477
Decision_1	band6	condition	CCM	vs	ECM	0.00283	0.01207	446	0.23	0.8147	0.8147
Decision_1	band6	condition	CCM	vs	NOCM	-0.01095	0.01207	446	-0.91	0.3646	0.5962
Decision_1	band6	condition	ECM	vs	NOCM	-0.01378	0.01207	446	-1.14	0.254	0.5848
Decision_2	band1	condition	CCM	vs	ECM	0.04096	0.01904	446	2.15	0.032	0.032
Decision_2	band1	condition	CCM	vs	NOCM	-0.08867	0.01904	446	-4.66	<.0001	<.0001
Decision_2	band1	condition	ECM	vs	NOCM	-0.1296	0.01904	446	-6.81	<.0001	<.0001
Decision_2	band2	condition	CCM	vs	ECM	-0.03949	0.01189	446	-3.32	0.001	0.0029
Decision_2	band2	condition	CCM	vs	NOCM	-0.03584	0.01189	446	-3.01	0.0027	0.0055
Decision_2	band2	condition	ECM	vs	NOCM	0.00365	0.01189	446	0.31	0.7591	0.7591
Decision_2	band3	condition	CCM	vs	ECM	-0.00343	0.0104	446	-0.33	0.7418	0.9828
Decision_2	band3	condition	CCM	vs	NOCM	-0.00258	0.0104	446	-0.25	0.8044	0.9828
Decision_2	band3	condition	ECM	vs	NOCM	0.000852	0.0104	446	0.08	0.9347	0.9828
Decision_2	band4	condition	CCM	vs	ECM	-0.01279	0.017	446	-0.75	0.4521	0.6998
Decision_2	band4	condition	CCM	vs	NOCM	0.009646	0.017	446	0.57	0.5706	0.6998
Decision_2	band4	condition	ECM	vs	NOCM	0.02244	0.017	446	1.32	0.1875	0.4636
Decision_2	band5	condition	CCM	vs	ECM	0.04841	0.01407	446	3.44	0.0006	0.0019
Decision_2	band5	condition	CCM	vs	NOCM	0.03243	0.01407	446	2.3	0.0216	0.0428
Decision_2	band5	condition	ECM	vs	NOCM	-0.01598	0.01407	446	-1.14	0.2567	0.2567
Decision_2	band6	condition	CCM	vs	ECM	0.01434	0.01114	446	1.29	0.1987	0.4855
Decision_2	band6	condition	CCM	vs	NOCM	0.01133	0.01114	446	1.02	0.3097	0.5235
Decision_2	band6	condition	ECM	vs	NOCM	-0.00301	0.01114	446	-0.27	0.7871	0.7871
Decision_3	band1	condition	CCM	vs	ECM	0.03912	0.0163	446	2.4	0.0168	0.0168
Decision_3	band1	condition	CCM	vs	NOCM	-0.05655	0.0163	446	-3.47	0.0006	0.0011
Decision_3	band1	condition	ECM	vs	NOCM	-0.09567	0.0163	446	-5.87	<.0001	<.0001
Decision_3	band2	condition	CCM	vs	ECM	-0.05074	0.0124	446	-4.09	<.0001	0.0001
Decision_3	band2	condition	CCM	vs	NOCM	0.02499	0.0124	446	2.02	0.0444	0.0444
Decision_3	band2	condition	ECM	vs	NOCM	0.07573	0.0124	446	6.11	<.0001	<.0001
Decision_3	band3	condition	CCM	vs	ECM	0.08437	0.01389	446	6.08	<.0001	<.0001
Decision_3	band3	condition	CCM	vs	NOCM	0.07997	0.01389	446	5.76	<.0001	<.0001
Decision_3	band3	condition	ECM	vs	NOCM	-0.00439	0.01389	446	-0.32	0.752	0.752
Decision_3	band4	condition	CCM	vs	ECM	0.03741	0.01167	446	3.21	0.0014	0.0043
Decision_3	band4	condition	CCM	vs	NOCM	0.007684	0.01167	446	0.66	0.5107	0.5107
Decision_3	band4	condition	ECM	vs	NOCM	-0.02973	0.01167	446	-2.55	0.0112	0.0223
Decision_3	band5	condition	CCM	vs	ECM	0.05499	0.0153	446	3.59	0.0004	0.0011
Decision_3	band5	condition	CCM	vs	NOCM	0.02593	0.0153	446	1.69	0.0909	0.1131
Decision_3	band5	condition	ECM	vs	NOCM	-0.02906	0.0153	446	-1.9	0.0583	0.1131
Decision_3	band6	condition	CCM	vs	ECM	0.01851	0.01096	446	1.69	0.0919	0.241
Decision_3	band6	condition	CCM	vs	NOCM	-0.00023	0.01096	446	-0.02	0.9829	0.9829
Decision_3	band6	condition	ECM	vs	NOCM	-0.01874	0.01096	446	-1.71	0.0878	0.241
Decision_4	band1	condition	CCM	vs	ECM	0.07496	0.01461	408	5.13	<.0001	<.0001
Decision_4	band1	condition	CCM	vs	NOCM	-0.03528	0.01389	408	-2.54	0.0114	0.0114
Decision_4	band1	condition	ECM	vs	NOCM	-0.1102	0.01389	408	-7.94	<.0001	<.0001
Decision_4	band2	condition	CCM	vs	ECM	0.01051	0.01121	408	0.94	0.3489	0.5761
Decision_4	band2	condition	CCM	vs	NOCM	-0.00387	0.01064	408	-0.36	0.7163	0.7163
Decision_4	band2	condition	ECM	vs	NOCM	-0.01438	0.01064	408	-1.35	0.1773	0.4431
Decision_4	band3	condition	CCM	vs	ECM	-0.04387	0.0116	408	-3.78	0.0002	0.0004
Decision_4	band3	condition	CCM	vs	NOCM	-0.08539	0.01102	408	-7.75	<.0001	<.0001
Decision_4	band3	condition	ECM	vs	NOCM	-0.04152	0.01102	408	-3.77	0.0002	0.0004
Decision_4	band4	condition	CCM	vs	ECM	0.06249	0.01468	408	4.26	<.0001	<.0001
Decision_4	band4	condition	CCM	vs	NOCM	-0.01029	0.01396	408	-0.74	0.4613	0.4613
Decision_4	band4	condition	ECM	vs	NOCM	-0.07278	0.01396	408	-5.21	<.0001	<.0001
Decision_4	band5	condition	CCM	vs	ECM	-0.02406	0.01446	408	-1.66	0.0968	0.1566
Decision_4	band5	condition	CCM	vs	NOCM	-0.04816	0.01381	408	-3.49	0.0005	0.0016
Decision_4	band5	condition	ECM	vs	NOCM	-0.0241	0.01381	408	-1.75	0.0816	0.1566
Decision_4	band6	condition	CCM	vs	ECM	-0.01339	0.01235	408	-1.08	0.2791	0.2791
Decision_4	band6	condition	CCM	vs	NOCM	-0.0316	0.01181	408	-2.68	0.0078	0.0231
Decision_4	band6	condition	ECM	vs	NOCM	-0.01822	0.01181	408	-1.54	0.1238	0.2323
